# Supplementary material for: Chemical Composition, Antioxidant, and Anti-Inflammatory Activity of Essential Oil from Omija (Schisandra chinensis (Turcz.) Baill.) Produced by Supercritical Fluid Extraction Using CO2
Source: Foods. 2021 Jul 13;10(7):1619. doi: 10.3390/foods10071619 (PMC8304754; doi:10.3390/foods10071619)
Supplement: Supplementary file 1 [file foods-10-01619-s001.zip]

Archive with 1 entries (1 files):
- foods-1271116-supplementary.pdf
